# Supplementary material for: Cork Oak Young and Traumatic Periderms Show PCD Typical Chromatin Patterns but Different Chromatin-Modifying Genes Expression
Source: Front Plant Sci. 2018 Aug 27;9:1194. doi: 10.3389/fpls.2018.01194 (PMC6120546; doi:10.3389/fpls.2018.01194)
Supplement: Supplementary file 6 [file Table_3.XLSX]

## Sheet: Folha1
Supplementary Table 3 - Cork quality traits used in the Pearson's correlation analysis with gene expression.
	PorosityCoef_Tr	PorosityCoef_R	PorosityCoef_Ta	PoresArea_Tr	PoresArea_R	PoresArea_Ta	PoresRoundness_Tr	PoresRoundness_R	PoresRoundness_Ta	PoresLength_Tr	PoresLength_R	PoresLength_Ta	PoresArea_Average	PorosityCoef_Average	PoresRoundness_Average	PoresLength_Average
TP3	5.39644704994762	7.71045830072854	5.70138432787587	4.17790320232558	7.72191774067796	4.14948882741433	4.35171090697674	3.45764733898305	1.92070066043613	5.51157051162791	5.12986374576271	3.18056004984424	5.34976992347262	6.26942989285068	3.24335296879864	4.60733143574495
TP5	6.04375723192938	6.37488391319286	7.17871905952166	4.27427767020408	2.70618825559168	3.74978679837297	3.26261281632653	1.8080725966951	4.65540298047559	4.42160797346939	2.60432035541045	1.13600857516896	3.57675090805624	6.53245340154797	3.24202946449907	2.72064563468293
TP7	3.2695178000918	3.98231837136966	2.10704551159576	3.22274443417035	5.16070109156421	1.69121093948132	3.03169669376954	3.7313888989071	1.52140263874627	3.9545152982353	5.23341693385701	1.93787660052355	3.35821882173863	3.11962722768574	2.76149607714097	3.70860294420529
TP9	12.4539782931227	12.4654334770351	12.4251498080589	4.45666659478421	5.83717546576563	3.47122836587751	2.80074693194651	3.15793277521897	1.69899255963312	4.17087181346146	4.82282625717306	2.6566662420182	4.58835680880912	12.4481871927389	2.5525574222662	3.88345477088424
TP11	6.9764168620884	6.89340788592957	5.76191647140352	3.11169175461518	4.29390037440563	1.8527855187605	4.37497389916576	4.61209280945129	2.09983181854898	4.46773595554866	5.01740676258566	2.48487803268141	3.08612588259377	6.54391373980717	3.69563284238868	3.99000691693858
TP15	7.93838279803374	6.12450999504015	2.38744922238651	3.74927324324324	3.87003471590909	1.63574446061947	3.79702460810811	3.66219156818182	1.94691062831858	4.730817	4.27377820454546	2.22766531858407	3.08501747325727	5.4834473384868	3.13537560153617	3.74408684104318
TP17	7.44315983900171	4.21272172439163	4.69745910573893	2.92796115790417	3.36264986001763	1.67184698797229	3.90511722661909	3.9487779170094	1.78837099421341	4.37610400030897	4.38306834576968	2.01072098814798	2.65415266863136	5.45111355637743	3.21408871261397	3.58996444474221
Tr — transverse section
R — radial section
Ta — tangential section
