# Supplementary material for: Cork Oak Young and Traumatic Periderms Show PCD Typical Chromatin Patterns but Different Chromatin-Modifying Genes Expression
Source: Front Plant Sci. 2018 Aug 27;9:1194. doi: 10.3389/fpls.2018.01194 (PMC6120546; doi:10.3389/fpls.2018.01194)
Supplement: Supplementary file 7 [file Table_4.XLSX]

## Sheet: Folha1
Supplementary Table 4: Pairwise Pearson's correlation coefficient determined between cork quality traits and gene expression
	PorosityCoef_Tr	p-value	PorosityCoef_R	p-value	PorosityCoef_Ta	p-value	PoresArea_Tr	p-value	PoresArea_R	p-value	PoresArea_Ta	p-value	PoresRoundness_Tr	p-value	PoresRoundness_R	p-value	PoresRoundness_Ta	p-value	PoresLength_Tr	p-value	PoresLength_R	p-value	PoresLength_Ta	p-value	PoresArea_Average	p-value	PorosityCoef_Average	p-value	PoresRoundness_Average	p-value	PoresLength_Average	p-value
QsCMT3	-0.116402210	0.803725504	-0.015994766	0.972849916	0.125259349	0.7890173963	0.031157787	0.94713057	-0.520430093	0.23110694	0.043495418	0.92622971	-0.033540328	0.94309219	-0.261393285	0.57124841	0.696182982	0.0822953247	-0.286653214	0.53310701	-0.505743445	0.24687341	-0.535517620	0.2154185116	-0.283798553	0.53737404	0.006949240	0.9882028886	0.457342758	0.30217342	-0.561839874	0.1893082044
QsMET1	0.766437521	0.07545656	0.975685883 ***	0.0008795775	0.880653952 *	0.020515267	0.689502537	0.12964569	0.368986467	0.47163924	0.473764071	0.34252263	-0.680279439	0.13699074	-0.260424864	0.61819386	-0.060438017	0.909453358	-0.323166684	0.53212521	0.151769101	0.774094263	0.248137080	0.6354335288	0.536530216	0.27242872	0.954426136 **	0.003068138	-0.668997552	0.14621118	0.085912947	0.8714476423
QsMET2	-0.008663583	0.985292796	0.051330563	0.912973285	0.292126836	0.5249572392	-0.036466644	0.93813346	-0.440993561	0.32196764	-0.048645378	0.91751472	-0.553970555	0.19694424	-0.268997282	0.55967712	0.427355212	0.3388926129	-0.775678640 *	0.04039618	-0.302226766	0.51003171	-0.601042508	0.1534724335	-0.287730496	0.53149969	0.132405239	0.7771870014	-0.105246016	0.82231671	-0.622131852	0.1357420773
QsDRM2	0.517589435	0.37172260	0.600801976	0.283940401	0.717008059	0.172838831	0.342583122	0.57249862	0.130711879	0.83404761	0.226929634	0.713563624	-0.832538479	0.08016501	-0.432333818	0.46719975	-0.654481640	0.23074946	-0.673720549	0.21243630	0.265204073	0.6663327	-0.106663840	0.86444934	0.216063384	0.727055236	0.641759293	0.243085054	-0.745656403	0.14796521	-0.325846052	0.59258322
QsSWC4	-0.049222094	0.916539168	-0.436621348	0.327353080	-0.106846653	0.8196450978	-0.368718069	0.41571266	-0.386285080	0.39203297	-0.172672119	0.71121313	-0.003342694	0.99432530	-0.078914911	0.86644665	0.048728772	0.9173736472	-0.142347348	0.76078449	-0.271835763	0.55537714	-0.347809883	0.4445963615	-0.375990380	0.40584328	-0.203919800	0.6609676298	-0.015841345	0.97311027	-0.321366358	0.4821617199
QsSUVH4	0.117123809	0.802525446	0.302356207	0.509841390	0.030130174	0.9488726427	0.372248713	0.41090953	0.300871177	0.51202639	-0.006826205	0.98841174	-0.676449835	0.09518337	-0.151505394	0.745738	-0.273191374	0.5533273282	-0.313253224	0.49390803	0.245609373	0.59550227	0.073718010	0.8751921901	0.255570522	0.58015947	0.150905727	0.7467214870	-0.767251067 *	0.04408158	0.067614625	0.8854760542
Significant correlations (*α=0.05, **α=0.01, ***α=0.001).
The results were obtained using 'rcorr' R function.
